# Supplementary material for: Discovery of Novel Hybrid-Type Strigolactone Mimics Derived from Cinnamic Amide
Source: Int J Mol Sci. 2023 Jun 9;24(12):9967. doi: 10.3390/ijms24129967 (PMC10298333; doi:10.3390/ijms24129967)
Supplement: Supplementary file 1 [file ijms-24-09967-s001.zip]

Archive with 1 entries (1 files):
- ijms-2393188-supplementary.pdf
